# Supplementary material for: A review of the dragon millipede genus Desmoxytes Chamberlin, 1923 in China, with descriptions of four new species (Diplopoda, Polydesmida, Paradoxosomatidae)
Source: Zookeys. 2014 Oct 20;(448):9–26. doi: 10.3897/zookeys.448.8081 (PMC4233391; doi:10.3897/zookeys.448.8081)
Supplement: XML Treatment for Desmoxytes lingulata [file zookeys.448.8081-treatment1.xml]

<!DOCTYPE tp:taxon-treatment
  PUBLIC "-//TaxonX//DTD Taxonomic Treatment Publishing DTD v0 20100105//EN" "tax-treatment-NSO.dtd">
<tp:taxon-treatment xmlns:tp="http://www.plazi.org/taxpub"><tp:treatment-meta><kwd-group><label>Taxon classification</label><kwd><named-content content-type="kingdom">Animalia</named-content></kwd><kwd><named-content content-type="order">Polydesmida</named-content></kwd><kwd><named-content content-type="family">Paradoxosomatidae</named-content></kwd></kwd-group><mixed-citation publication-type="journal"><person-group><name><surname>Liu</surname><given-names>Weixin</given-names></name><name><surname>Golovatch</surname><given-names>Sergei I.</given-names></name><name><surname>Tian</surname><given-names>Mingyi</given-names></name></person-group><article-title>A review of the dragon millipede genus <italic><tp:taxon-name><tp:taxon-name-part taxon-name-part-type="genus">Desmoxytes</tp:taxon-name-part></tp:taxon-name></italic> Chamberlin, 1923 in China, with descriptions of four new species (<tp:taxon-name><tp:taxon-name-part taxon-name-part-type="class">Diplopoda</tp:taxon-name-part></tp:taxon-name>, <tp:taxon-name><tp:taxon-name-part taxon-name-part-type="order">Polydesmida</tp:taxon-name-part></tp:taxon-name>, <tp:taxon-name><tp:taxon-name-part taxon-name-part-type="family">Paradoxosomatidae</tp:taxon-name-part></tp:taxon-name>)</article-title><source>Zookeys</source><day>20</day><month>10</month><year>2014</year><volume>2014</volume><issue>448</issue><fpage>9</fpage><lpage>26</lpage><pub-id pub-id-type="doi">10.3897/zookeys.448.8081</pub-id></mixed-citation></tp:treatment-meta><tp:nomenclature><tp:taxon-name>
                        <tp:taxon-name-part taxon-name-part-type="genus">Desmoxytes</tp:taxon-name-part>
                        <tp:taxon-name-part taxon-name-part-type="species">lingulata</tp:taxon-name-part>
                        <object-id xmlns:xlink="http://www.w3.org/1999/xlink" content-type="zoobank" xlink:type="simple">http://zoobank.org/2C15FE60-AD85-4A8E-83A8-1577D277735E</object-id>
                    </tp:taxon-name><tp:taxon-status xmlns:xlink="http://www.w3.org/1999/xlink" xlink:type="simple">sp. n.</tp:taxon-status><xref ref-type="fig" rid="F1">Figs 1</xref><xref ref-type="fig" rid="F2">, 2</xref><xref ref-type="fig" rid="F3">, 3</xref></tp:nomenclature><tp:treatment-sec sec-type="Holotype"><title>Holotype.</title><p>♂ (SCAU), China, Guangxi, Guilin City, Pingle County, Ertang Town, Chaotianyan, <named-content xmlns:xlink="http://www.w3.org/1999/xlink" content-type="dwc:verbatimCoordinates" xlink:type="simple">24°37.075'N, 110°45.501'E</named-content>, 257 m, 29.IV.2013, leg. Tian Mingyi, Liu Weixin, Sun Feifei &amp; Yin Haomin.</p></tp:treatment-sec><tp:treatment-sec sec-type="Paratypes"><title>Paratypes.</title><p>3 ♂ (SCAU), same locality and collecting data as of the holotype.</p></tp:treatment-sec><tp:treatment-sec sec-type="Name"><title>Name.</title><p>To emphasize a peculiar, paramedian, linguiform, sternal process between ♂ coxae 5.</p></tp:treatment-sec><tp:treatment-sec sec-type="Diagnosis"><title>Diagnosis.</title><p>Differs from congeners in the paraterga being antler-shaped, the humped ♂ femur 6, combined with small, setose tubercles between ♂ coxae 3 and a peculiar sternal process between ♂ coxae 5, as well as the shout and curved gonopod femorite and a condensed solenophore.</p></tp:treatment-sec><tp:treatment-sec sec-type="Description"><title>Description.</title><p>Length ca 18.0–18.5 mm (♂), width of pro- and metaterga together with paraterga 0.8–1.0 and 1.8–2.0 mm (♂), respectively. Holotype 18.0 mm long, 0.8 and 2.0 mm wide on midbody pro- and metazonae, respectively. Head broadest, 1.2–1.4 mm (♂) (Fig. <xref ref-type="fig" rid="F1">1D</xref>). Coloration of material rather uniformly dark brownish (Fig. <xref ref-type="fig" rid="F1">1</xref>). Antennomeres 5 and 6, paraterga, posterior parts of metaterga, and sterna brownish to yellow brownish; apex of antennomere 7 pallid; a few basal podomeres yellowish (Fig. <xref ref-type="fig" rid="F1">1</xref>). Head densely setose, epicranial suture distinct (Fig. <xref ref-type="fig" rid="F1">1A</xref>). Antennae rather long and slender, reaching back until segment 7 or 8 (♂) when stretched dorsally, antennomeres 5 and 6 each with a compact apicodorsal group of bacilliform sensilla.</p><fig id="F1" position="float" orientation="portrait"><label>Figure 1.</label><caption><p><italic><tp:taxon-name><tp:taxon-name-part taxon-name-part-type="genus">Desmoxytes</tp:taxon-name-part> <tp:taxon-name-part taxon-name-part-type="species">lingulata</tp:taxon-name-part></tp:taxon-name></italic> sp. n., ♂ paratype from Ertang Twon, Chaotianyan. <bold>A, D</bold> anterior part of body, ventral and dorsal views, respectively <bold>B, E</bold> midbody segments, ventral and dorsal views, respectively <bold>C, F</bold> posterior part of body, ventral and dorsal views, respectively <bold>G</bold> sternal process in the middle of ♂ sternum 5 <italic>in situ</italic>, ventral view <bold>H</bold> gonopods <italic>in situ</italic>, ventral view <bold>I</bold> femur 6, lateral view. Scale bars: <bold>A–F, I</bold> = 0.5 mm; <bold>G, H</bold> = 0.2 mm.</p></caption><graphic xmlns:xlink="http://www.w3.org/1999/xlink" xlink:href="zookeys-448-009-g001.jpg" position="float" orientation="portrait" xlink:type="simple" id="oo_32816.jpg"/></fig><p>Prozonae very delicately microalveolate; surface below paraterga 2–4 rather shagreened and microspinulate (Fig. <xref ref-type="fig" rid="F2">2B</xref>), surface below following paraterga and metaterga finely microgranulate and moderately setose (Fig. <xref ref-type="fig" rid="F1">1D, E</xref>). Collum with three transverse rows of large, setigerous spines: 4+4 anterior, 2+2 intermediate, 1+1 posterior; paraterga stout and spiniform, directed dorsolaterad, with a setigerous spine anteriorly at base (Figs <xref ref-type="fig" rid="F1">1D</xref>, <xref ref-type="fig" rid="F2">2A</xref>). Metaterga 2–4 with 2+2 and 2+2 large setigerous spines arranged in two transverse rows (Figs <xref ref-type="fig" rid="F1">1D</xref>, <xref ref-type="fig" rid="F2">2B</xref>); metaterga 5–18 with three transverse rows of setigerous spines: 1+1 anterior; 1+1 intermediate, located at base of paraterga; 2+2 posterior, lateral spines of posterior rows much larger than the others in metaterga 2–18 (Figs <xref ref-type="fig" rid="F1">1E</xref>, <xref ref-type="fig" rid="F2">2C</xref>); metatergum 19 with 2+2(3) anterior and 2+2(3) posterior rows of setigerous spines of same size (Fig. <xref ref-type="fig" rid="F1">1F</xref>). Paraterga antler-shaped, very strongly developed, ca 0.8–1.0 times as long as body height. Paraterga 2–4 subvertical (Fig. <xref ref-type="fig" rid="F2">2B</xref>); following paraterga 5–18 rather long, evidently 2- or 3-dentate laterally, near tip of each denticle with a seta, directed dorsolaterally and ending up clearly above dorsum (Figs <xref ref-type="fig" rid="F1">1E</xref>, <xref ref-type="fig" rid="F2">2C</xref>); paraterga 19 short spines directed caudad (Fig. <xref ref-type="fig" rid="F1">1F</xref>). Ozopores rather inconspicuous. Transverse sulcus visible on metaterga 2–18. Pleurosternal carinae very evident on ♂ segments 2 and 3, obscure on the rest. Epiproct with 2+2 setigerous tubercles on lateral sides, and 1+1 paramedian ones near midway dorsally, tip subtruncate, lateral pre-apical papillae very distinct, tuberculiform. Hypoproct subtrapeziform, caudal margin very slightly concave, setigerous cones at caudal edge very small, widely separated (Fig. <xref ref-type="fig" rid="F1">1C, F</xref>). Axial line missing.</p><fig id="F2" position="float" orientation="portrait"><label>Figure 2.</label><caption><p><italic><tp:taxon-name><tp:taxon-name-part taxon-name-part-type="genus">Desmoxytes</tp:taxon-name-part> <tp:taxon-name-part taxon-name-part-type="species">lingulata</tp:taxon-name-part></tp:taxon-name></italic> sp. n., ♂ paratype from Ertang Twon, Chaotianyan. <bold>A</bold> Collum <bold>B</bold> metatergum 2, dorsal view <bold>C</bold> segment 10, dorsal view <bold>D</bold> sternal cones between coxae 3, ventral view <bold>E</bold> sternal processes between coxae 5, ventral view <bold>F</bold> femur 6, front view. Scale bar: <bold>A–B, D–E</bold> = 0.5 mm; <bold>C, F</bold> = 1.0 mm.</p></caption><graphic xmlns:xlink="http://www.w3.org/1999/xlink" xlink:href="zookeys-448-009-g002.jpg" position="float" orientation="portrait" xlink:type="simple" id="oo_32817.jpg"/></fig><p>Sterna sparsely setose, cross-impressions faint (Fig. <xref ref-type="fig" rid="F1">1B</xref>). A paramedian pair of entirely separated, very small, setose tubercles between ♂ coxae 3 (Fig. <xref ref-type="fig" rid="F2">2D</xref>). A peculiar, paramedian, linguiform sternal process between ♂ coxae 5 (Figs <xref ref-type="fig" rid="F1">1A, G</xref>, <xref ref-type="fig" rid="F2">2E</xref>). Legs 1 short, following ones increasingly longer and slenderer towards telson, ca 3.5–4.0 (♂) times longer than body height. ♂ femur 6 with a very strong, mesal, distoventrally densely pilose apophysis in distal half (Figs <xref ref-type="fig" rid="F1">1I</xref>, <xref ref-type="fig" rid="F2">2F</xref>).</p><p>Gonopods (Figs <xref ref-type="fig" rid="F1">1H</xref>, <xref ref-type="fig" rid="F3">3A, B</xref>) subfalcate. Coxite subcylindrical, poorly setose distodorsally, about 1/3 as long as telopodite. Prefemoral portion rather long, about as long as acropodite, densely setose. Femorite short, curved dorsad, with seminal groove running entirely on mesal side, apically with a strongly condensed solenophore. Solenomere short, flagelliform, folded apically, rather faintly separated at base from solenophore.</p><fig id="F3" position="float" orientation="portrait"><label>Figure 3.</label><caption><p><italic><tp:taxon-name><tp:taxon-name-part taxon-name-part-type="genus">Desmoxytes</tp:taxon-name-part> <tp:taxon-name-part taxon-name-part-type="species">lingulata</tp:taxon-name-part></tp:taxon-name></italic> sp. n., ♂ paratype from Ertang Twon, Chaotianyan. <bold>A, B</bold> left gonopod, mesal and lateral views, respectively. Scale bar: 0.5 mm.</p></caption><graphic xmlns:xlink="http://www.w3.org/1999/xlink" xlink:href="zookeys-448-009-g003.jpg" position="float" orientation="portrait" xlink:type="simple" id="oo_32818.jpg"/></fig></tp:treatment-sec><tp:treatment-sec sec-type="Remarks"><title>Remarks.</title><p>This species seems to be especially similar to <italic><tp:taxon-name><tp:taxon-name-part taxon-name-part-type="genus">Desmoxytes</tp:taxon-name-part> <tp:taxon-name-part taxon-name-part-type="species">cornuta</tp:taxon-name-part></tp:taxon-name></italic> Zhang &amp; Li, 1982, from Guangxi, Guilin, Yangshuo. Obvious differences lie in a peculiar linguiform sternal process between ♂ coxae 5, combined with the stout, curved gonopod femorite and a condensed solenophore in <italic><tp:taxon-name><tp:taxon-name-part taxon-name-part-type="genus">Desmoxytes</tp:taxon-name-part> <tp:taxon-name-part taxon-name-part-type="species">lingulata</tp:taxon-name-part></tp:taxon-name></italic> sp. n., as opposed to an elongated and suberect one in <italic><tp:taxon-name><tp:taxon-name-part taxon-name-part-type="genus">Desmoxytes</tp:taxon-name-part> <tp:taxon-name-part taxon-name-part-type="species">cornuta</tp:taxon-name-part></tp:taxon-name></italic> (cf. <xref ref-type="bibr" rid="B8">Zhang and Li 1982</xref>).</p></tp:treatment-sec><ref-list><ref id="B8"><mixed-citation xmlns:xlink="http://www.w3.org/1999/xlink" xlink:type="simple"><person-group><name name-style="western"><surname>Zhang</surname><given-names>CZ</given-names></name><name name-style="western"><surname>Li</surname><given-names>ZY</given-names></name></person-group> (<year>1982</year>) <article-title><italic><tp:taxon-name><tp:taxon-name-part taxon-name-part-type="genus">Centrodesmus</tp:taxon-name-part> <tp:taxon-name-part taxon-name-part-type="species">cornutus</tp:taxon-name-part></tp:taxon-name></italic> sp. n., eine neue Diplopoden-Art aus dem Süd-China (<tp:taxon-name><tp:taxon-name-part taxon-name-part-type="family">Paradoxosomatidae</tp:taxon-name-part></tp:taxon-name>: <tp:taxon-name><tp:taxon-name-part taxon-name-part-type="order">Polydesmida</tp:taxon-name-part></tp:taxon-name>).</article-title><source>Acta Zootaxonomica Sinica</source><volume>7</volume>(<issue>1</issue>): <fpage>37</fpage>–<lpage>39</lpage>. <comment>[in Chinese]</comment></mixed-citation></ref></ref-list></tp:taxon-treatment>
