# Supplementary material for: A review of the dragon millipede genus Desmoxytes Chamberlin, 1923 in China, with descriptions of four new species (Diplopoda, Polydesmida, Paradoxosomatidae)
Source: Zookeys. 2014 Oct 20;(448):9–26. doi: 10.3897/zookeys.448.8081 (PMC4233391; doi:10.3897/zookeys.448.8081)
Supplement: XML Treatment for Desmoxytes parvula [file zookeys.448.8081-treatment2.xml]

<!DOCTYPE tp:taxon-treatment
  PUBLIC "-//TaxonX//DTD Taxonomic Treatment Publishing DTD v0 20100105//EN" "tax-treatment-NSO.dtd">
<tp:taxon-treatment xmlns:tp="http://www.plazi.org/taxpub"><tp:treatment-meta><kwd-group><label>Taxon classification</label><kwd><named-content content-type="kingdom">Animalia</named-content></kwd><kwd><named-content content-type="order">Polydesmida</named-content></kwd><kwd><named-content content-type="family">Paradoxosomatidae</named-content></kwd></kwd-group><mixed-citation publication-type="journal"><person-group><name><surname>Liu</surname><given-names>Weixin</given-names></name><name><surname>Golovatch</surname><given-names>Sergei I.</given-names></name><name><surname>Tian</surname><given-names>Mingyi</given-names></name></person-group><article-title>A review of the dragon millipede genus <italic><tp:taxon-name><tp:taxon-name-part taxon-name-part-type="genus">Desmoxytes</tp:taxon-name-part></tp:taxon-name></italic> Chamberlin, 1923 in China, with descriptions of four new species (<tp:taxon-name><tp:taxon-name-part taxon-name-part-type="class">Diplopoda</tp:taxon-name-part></tp:taxon-name>, <tp:taxon-name><tp:taxon-name-part taxon-name-part-type="order">Polydesmida</tp:taxon-name-part></tp:taxon-name>, <tp:taxon-name><tp:taxon-name-part taxon-name-part-type="family">Paradoxosomatidae</tp:taxon-name-part></tp:taxon-name>)</article-title><source>Zookeys</source><day>20</day><month>10</month><year>2014</year><volume>2014</volume><issue>448</issue><fpage>9</fpage><lpage>26</lpage><pub-id pub-id-type="doi">10.3897/zookeys.448.8081</pub-id></mixed-citation></tp:treatment-meta><tp:nomenclature><tp:taxon-name>
                        <tp:taxon-name-part taxon-name-part-type="genus">Desmoxytes</tp:taxon-name-part>
                        <tp:taxon-name-part taxon-name-part-type="species">parvula</tp:taxon-name-part>
                        <object-id xmlns:xlink="http://www.w3.org/1999/xlink" content-type="zoobank" xlink:type="simple">http://zoobank.org/0E3F9DD5-1FFE-45BB-B896-631C999232F4</object-id>
                    </tp:taxon-name><tp:taxon-status xmlns:xlink="http://www.w3.org/1999/xlink" xlink:type="simple">sp. n.</tp:taxon-status><xref ref-type="fig" rid="F4">Figs 4</xref><xref ref-type="fig" rid="F5">, 5</xref><xref ref-type="fig" rid="F6">, 6</xref></tp:nomenclature><tp:treatment-sec sec-type="Holotype"><title>Holotype.</title><p>♂ (SCAU), China, Guangxi, Hechi City, Du’an County, Xia’ao Town, cave I, <named-content xmlns:xlink="http://www.w3.org/1999/xlink" content-type="dwc:verbatimCoordinates" xlink:type="simple">24°15.144'N, 107°56.272'E</named-content>, 347 m, 2.V.2013, leg. Tian Mingyi, Liu Weixin, Sun Feifei &amp; Yin Haomin.</p></tp:treatment-sec><tp:treatment-sec sec-type="Paratype"><title>Paratype.</title><p>1 ♀ (SCAU), same locality and collecting data as of the holotype.</p></tp:treatment-sec><tp:treatment-sec sec-type="Name"><title>Name.</title><p>To emphasize the small size of this species.</p></tp:treatment-sec><tp:treatment-sec sec-type="Diagnosis"><title>Diagnosis.</title><p>Differs from congeners in the combination of spiniform paraterga, a paramedian pair of subtrapzoidal processes between ♂ coxae 4, the humped ♂ femur 6, and certain details of gonopod structure.</p></tp:treatment-sec><tp:treatment-sec sec-type="Description"><title>Description.</title><p>Length ca 18 (♂) or 19 mm (♀), width of pro- and metaterga together with paraterga 0.8 and 1.2 (♂), or 1.0 and 1.4 mm (♀), respectively. Head broadest, 1.3 mm (♂) or 1.5 mm (♀) wide. Coloration of material rather uniformly brownish, antennae and lateral body parts dark brown, venter and a few basal podomeres yellowish, basal parts paraterga pink (Fig. <xref ref-type="fig" rid="F4">4</xref>). Head densely setose, epicranial suture distinct. Antennae long and slender, reaching back to segment 6 (♂) or 4 (♀) when stretched dorsally, antennomeres 5 and 6 each with a compact apicodorsal group of bacilliform sensilla.</p><fig id="F4" position="float" orientation="portrait"><label>Figure 4.</label><caption><p><italic><tp:taxon-name><tp:taxon-name-part taxon-name-part-type="genus">Desmoxytes</tp:taxon-name-part> <tp:taxon-name-part taxon-name-part-type="species">parvula</tp:taxon-name-part></tp:taxon-name></italic> sp. n., ♂ holotype from Xia’ao Town, cave I. <bold>A, D</bold> anterior part of body, lateral and dorsal views, respectively <bold>B, E</bold> midbody segments, dorsal and ventral views, respectively <bold>C, F</bold> posterior part of body, dorsal and ventral views, respectively <bold>G</bold> cross-section of a midbody segment, frontal view <bold>H</bold> sternal process between coxae 4 <italic>in situ</italic>, ventral view <bold>I</bold> femur 6, lateral view. Scale bars: <bold>A–G, I</bold> = 0.5 mm; <bold>H</bold> = 0.2 mm.</p></caption><graphic xmlns:xlink="http://www.w3.org/1999/xlink" xlink:href="zookeys-448-009-g004.jpg" position="float" orientation="portrait" xlink:type="simple" id="oo_32819.jpg"/></fig><p>Pro- and metazonae very delicately microalveolate, metaterga finely shagreened and transversely rugulose, surface below paraterga finely shagreened (Fig. <xref ref-type="fig" rid="F4">4A–F</xref>). Collum with three transverse rows of rather evident spines: 5(6)+5(6) anterior, 4+4 intermediate and 4(5)+4(5) posterior, setae often visible, but sometimes obliterated (Fig. <xref ref-type="fig" rid="F5">5A</xref>); paraterga spiniform, each with 2 denticles laterally, a spine anteriorly at base (Figs <xref ref-type="fig" rid="F4">4A</xref>, <xref ref-type="fig" rid="F5">5A</xref>). Metaterga 2–4 with three transverse rows of setigerous tubercles: 4+4 anterior, 4+4 inermediate, 5+5 posterior. Starting from metatergum 5, anterior row gradually showing 1–2 additional tubercles so that following metaterga with transverse rows of 4–6 irregular tuberculations varying in number, but posterior two rows usually regular, each with (3–5)+(3–5) and (5–8)+(5–8) tuberculations (Fig. <xref ref-type="fig" rid="F4">4B</xref>). Metatergum 19 with five rather regular rows of tuberculations. Paraterga spiniform, each with 2–3 denticles (Fig. <xref ref-type="fig" rid="F4">4A–D</xref>). ♂ paraterga 2–9 subvertical, following paraterga directed dorsolaterally (Fig. <xref ref-type="fig" rid="F4">4A–B, G</xref>), but ♀ paraterga mostly low and short; paraterga 19 directed caudad (Fig. <xref ref-type="fig" rid="F4">4C</xref>). Ozopores inconspicuous. Transverse sulcus visible on coullum and metaterga 2–18 (Figs <xref ref-type="fig" rid="F4">4B–C</xref>, <xref ref-type="fig" rid="F5">5A</xref>). Pleurosternal carinae poorly developed on segments 2 and 3 both in ♂ and ♀, absent on the rest (Fig. <xref ref-type="fig" rid="F4">4D</xref>). Epiproct (Fig. <xref ref-type="fig" rid="F4">4C</xref>) simple, <!--PageBreak-->dorsal subapical and, especially, lateral pre-apical papillae very distinct, tuberculiform. Hypoproct (Fig. <xref ref-type="fig" rid="F4">4F</xref>) subtrapeziform, caudal margin very slightly concave, setigerous cones at caudal edge very small, widely separated. Axial line present.</p><fig id="F5" position="float" orientation="portrait"><label>Figure 5.</label><caption><p><italic><tp:taxon-name><tp:taxon-name-part taxon-name-part-type="genus">Desmoxytes</tp:taxon-name-part> <tp:taxon-name-part taxon-name-part-type="species">parvula</tp:taxon-name-part></tp:taxon-name></italic> sp. n., ♂ holotype from Xia’ao Town, cave I. <bold>A</bold> Collum <bold>B</bold> sternal process between coxae 4, ventral view <bold>C</bold> femur 6, lateral view. Scale bar: 0.5 mm.</p></caption><graphic xmlns:xlink="http://www.w3.org/1999/xlink" xlink:href="zookeys-448-009-g005.jpg" position="float" orientation="portrait" xlink:type="simple" id="oo_32820.jpg"/></fig><p>Sterna moderately setose, cross-impressions very weak (Fig. <xref ref-type="fig" rid="F4">4E</xref>). A paramedian pair of subtrapzoidal processes between ♂ coxae 4 (Figs <xref ref-type="fig" rid="F4">4H</xref>, <xref ref-type="fig" rid="F5">5B</xref>). Legs 1 short, following ones increasingly longer and slenderer towards telson, ca 2.5 (♂) or 2.0 (♀) times longer than body height. ♂ femur 6 with a very evident, digitiform, distoventral apophysis in distal 1/3 (Figs <xref ref-type="fig" rid="F4">4I</xref>, <xref ref-type="fig" rid="F5">5C</xref>).</p><p>Gonopods (Fig. <xref ref-type="fig" rid="F6">6A–C</xref>) simple, strongly elongated. Coxite rather short, subcylindrical, poorly setose distodorsally, about 1/3 as long as telopodite. Prefemoral portion about half as long as acropodite, densely setose. Femorite rather long, strongly curved dorsad, slightly enlarged distally, with seminal groove running entirely on the mesal side. Postfemoral part strongly condensed; solenomere short, flagelliform, sheathed by a similarly short solenophore.</p><fig id="F6" position="float" orientation="portrait"><label>Figure 6.</label><caption><p><italic><tp:taxon-name><tp:taxon-name-part taxon-name-part-type="genus">Desmoxytes</tp:taxon-name-part> <tp:taxon-name-part taxon-name-part-type="species">parvula</tp:taxon-name-part></tp:taxon-name></italic> sp. n., ♂ holotype from Xia’ao Town, cave I. <bold>A–C</bold> right gonopod, lateral, dorsal and mesal views, respectively. Scale bar: 0.5 mm.</p></caption><graphic xmlns:xlink="http://www.w3.org/1999/xlink" xlink:href="zookeys-448-009-g006.jpg" position="float" orientation="portrait" xlink:type="simple" id="oo_32821.jpg"/></fig></tp:treatment-sec><tp:treatment-sec sec-type="Remarks"><title>Remarks.</title><p>Even though this species has been taken from a cave, it hardly represents a true cavernicole as it is rather strongly pigmented and shows short antennae and legs.</p></tp:treatment-sec></tp:taxon-treatment>
