# Supplementary material for: A review of the dragon millipede genus Desmoxytes Chamberlin, 1923 in China, with descriptions of four new species (Diplopoda, Polydesmida, Paradoxosomatidae)
Source: Zookeys. 2014 Oct 20;(448):9–26. doi: 10.3897/zookeys.448.8081 (PMC4233391; doi:10.3897/zookeys.448.8081)
Supplement: XML Treatment for Desmoxytes nodulosa [file zookeys.448.8081-treatment3.xml]

<!DOCTYPE tp:taxon-treatment
  PUBLIC "-//TaxonX//DTD Taxonomic Treatment Publishing DTD v0 20100105//EN" "tax-treatment-NSO.dtd">
<tp:taxon-treatment xmlns:tp="http://www.plazi.org/taxpub"><tp:treatment-meta><kwd-group><label>Taxon classification</label><kwd><named-content content-type="kingdom">Animalia</named-content></kwd><kwd><named-content content-type="order">Polydesmida</named-content></kwd><kwd><named-content content-type="family">Paradoxosomatidae</named-content></kwd></kwd-group><mixed-citation publication-type="journal"><person-group><name><surname>Liu</surname><given-names>Weixin</given-names></name><name><surname>Golovatch</surname><given-names>Sergei I.</given-names></name><name><surname>Tian</surname><given-names>Mingyi</given-names></name></person-group><article-title>A review of the dragon millipede genus <italic><tp:taxon-name><tp:taxon-name-part taxon-name-part-type="genus">Desmoxytes</tp:taxon-name-part></tp:taxon-name></italic> Chamberlin, 1923 in China, with descriptions of four new species (<tp:taxon-name><tp:taxon-name-part taxon-name-part-type="class">Diplopoda</tp:taxon-name-part></tp:taxon-name>, <tp:taxon-name><tp:taxon-name-part taxon-name-part-type="order">Polydesmida</tp:taxon-name-part></tp:taxon-name>, <tp:taxon-name><tp:taxon-name-part taxon-name-part-type="family">Paradoxosomatidae</tp:taxon-name-part></tp:taxon-name>)</article-title><source>Zookeys</source><day>20</day><month>10</month><year>2014</year><volume>2014</volume><issue>448</issue><fpage>9</fpage><lpage>26</lpage><pub-id pub-id-type="doi">10.3897/zookeys.448.8081</pub-id></mixed-citation></tp:treatment-meta><tp:nomenclature><tp:taxon-name>
                        <tp:taxon-name-part taxon-name-part-type="genus">Desmoxytes</tp:taxon-name-part>
                        <tp:taxon-name-part taxon-name-part-type="species">nodulosa</tp:taxon-name-part>
                        <object-id xmlns:xlink="http://www.w3.org/1999/xlink" content-type="zoobank" xlink:type="simple">http://zoobank.org/D3F59C0C-A666-459B-9B51-542DB05A2AB4</object-id>
                    </tp:taxon-name><tp:taxon-status xmlns:xlink="http://www.w3.org/1999/xlink" xlink:type="simple">sp. n.</tp:taxon-status><xref ref-type="fig" rid="F7">Figs 7</xref><xref ref-type="fig" rid="F8">, 8</xref><xref ref-type="fig" rid="F9">, 9</xref><!--PageBreak--><!--PageBreak--><!--PageBreak--><!--PageBreak--><!--PageBreak--></tp:nomenclature><tp:treatment-sec sec-type="Holotype"><title>Holotype.</title><p>♂ (SCAU), China, Guangxi, Hechi City, Du’an County, Xia’ao Town, near Xia’ao Middle School, cave II, <named-content xmlns:xlink="http://www.w3.org/1999/xlink" content-type="dwc:verbatimCoordinates" xlink:type="simple">24°17.987'N, 107°57.146'E</named-content>, 317 m, 3.V.2013, leg. Tian Mingyi, Liu Weixin, Sun Feifei &amp; Yin Haomin.</p></tp:treatment-sec><tp:treatment-sec sec-type="Paratypes"><title>Paratypes.</title><p>3 ♂, 4 ♀ (SCAU), 1 ♂, 1 ♀ (IZAS), 1 ♂, 1 ♀ (ZMUM), same locality, and collecting data as of the holotype. 1 ♀ (SCAU), same county, Yong’an Town, Yong’an Village, cave I, <named-content xmlns:xlink="http://www.w3.org/1999/xlink" content-type="dwc:verbatimCoordinates" xlink:type="simple">24°14.659'N, 108°03.032'E</named-content>, 287 m; 1 ♀ (SCAU), same town, Anju Village, cave Suidao Dong, <named-content xmlns:xlink="http://www.w3.org/1999/xlink" content-type="dwc:verbatimCoordinates" xlink:type="simple">24°13.340'N, 108°05.694'E</named-content>, 311 m, 3.V.2013, leg. Tian Mingyi, Liu Weixin, Sun Feifei &amp; Yin Haomin; 1 ♂, 2 ♀ (SCAU), same county, Longwan Town, Qunle Village, cave I, <named-content xmlns:xlink="http://www.w3.org/1999/xlink" content-type="dwc:verbatimCoordinates" xlink:type="simple">23°56.021'N, 108°10.962'E</named-content>, 459 m, 27.VI.2013, leg. Tian Mingyi, Lin Wei, Liu Weixin, Yin Haomin &amp; Huang Sunbin.</p></tp:treatment-sec><tp:treatment-sec sec-type="Name"><title>Name.</title><p>To emphasize the humped ♂ femora 5–7.</p></tp:treatment-sec><tp:treatment-sec sec-type="Diagnosis"><title>Diagnosis.</title><p>Differs from congeners in most of the paraterga being wing-shaped, combined with the humped ♂ femora 5–7, the sternal process present between ♂ coxae 4, occasionally also between ♂ coxae 3, as well as a short gonopod femorite and a strongly condensed solenophore.</p></tp:treatment-sec><tp:treatment-sec sec-type="Description"><title>Description.</title><p>Length ca 19–22 (♂) or 20–23 mm (♀), width of midbody pro- and metaterga together with paraterga 1.0–1.5 and 2.2–2.8 (♂), or 1.8–2.0 and 2.8–3.0 mm (♀), respectively. Holotype 21.0 mm long, 1.5 and 2.5 mm wide on midbody pro- and metaterga, respectively. Coloration of material varying from pallid to rather uniformly dark brownish (Fig. <xref ref-type="fig" rid="F7">7A</xref>). Head yellowish to dark brownish; antennae and anterior body part often a little darker brownish; paraterga, posterior parts of metaterga, sterna and a few basal podomeres pallid to yellowish (Fig. <xref ref-type="fig" rid="F7">7A, D</xref>). In width, head &gt; collum &gt; segment 2–4 &lt; 5–18, thereafter body gradually tapering towards telson. Head rather densely setose, epicranial suture distinct (Fig. <xref ref-type="fig" rid="F7">7A</xref>). Antennae rather long and slender, reaching back until segment 6 (♂) or 5 (♀) when stretched dorsally, antennomeres 5 and 6 each with a compact apicodorsal group of bacilliform sensilla.</p><fig id="F7" position="float" orientation="portrait"><label>Figure 7.</label><caption><p><italic><tp:taxon-name><tp:taxon-name-part taxon-name-part-type="genus">Desmoxytes</tp:taxon-name-part> <tp:taxon-name-part taxon-name-part-type="species">nodulosa</tp:taxon-name-part></tp:taxon-name></italic> sp. n., ♂ paratype from Xia’ao Town, near Xia’ao Middle School, cave II. <bold>A, D</bold> anterior part of body, subdorsal and ventral views, respectively <bold>B, E</bold> midbody segments, dorsal and ventral views, respectively <bold>C</bold> posterior part of body, dorsal view <bold>F</bold> gonopods <italic>in situ</italic>, ventral view <bold>G c</bold> ross-section of a midbody segment, caudal view <bold>H</bold> sternal processes between coxae 3 and 4, ventral view <bold>I</bold> femora 5–7, ventral view. Scale bars: 0.5 mm.</p></caption><graphic xmlns:xlink="http://www.w3.org/1999/xlink" xlink:href="zookeys-448-009-g007.jpg" position="float" orientation="portrait" xlink:type="simple" id="oo_32822.jpg"/></fig><p>Prozonae very delicately microalveolate, but shining; collum, metaterga, paraterga and surface below paraterga finely shagreened and microgranulate, moderately setose in posterior parts of metaterga (Fig. <xref ref-type="fig" rid="F7">7B–E</xref>). Collum with two transverse rows of coniform spines: 4+4 anterior, 2+2 posterior; paraterga stout and spiniform, directed dorsolaterad, with a spine anteriorly at base (Figs <xref ref-type="fig" rid="F7">7A</xref>, <xref ref-type="fig" rid="F8">8A</xref>). Metaterga 2–19 each with 2+2 and 2+2 (or 2+3) coniform spines arranged in two transverse rows, lateral spines of posterior rows much larger than the others in metaterga 2–18 (Figs <xref ref-type="fig" rid="F7">7A–C, G</xref>, <xref ref-type="fig" rid="F8">8B</xref>), but of same size on metatergum 19 (Fig. <xref ref-type="fig" rid="F7">7C</xref>). Paraterga very strongly developed, wing-shaped, usually 3-lobate laterally, occasionally with a setigerous denticle near ozopore, slightly thicker in pore-bearing segments; tip of each paratergal incision with an evident lateral seta (Figs <xref ref-type="fig" rid="F7">7B, G</xref>, <xref ref-type="fig" rid="F8">8B</xref>). Paraterga 2–8 directed obliquely upwards at ca 45°, following pareterga growing increasingly horizontal and ending up clearly above dorsum in ♂ (Fig. <xref ref-type="fig" rid="F7">7B–C</xref>), but slightly lower, shorter, subhorizontal and level to dorsum in ♀. Pore formula normal; ozopores conspicuous, located inside an ovoid groove about 1/3 in front of caudal corner (Figs <xref ref-type="fig" rid="F7">7B–C</xref>, <xref ref-type="fig" rid="F8">8B</xref>). Transverse sulcus obscure on collum and metaterga 2–4; more evident, but incomplete on metaterga 5–18 (Figs <xref ref-type="fig" rid="F7">7D</xref>, <xref ref-type="fig" rid="F8">8B</xref>). Pleurosternal carinae visible on segments 2 and 3 in both sexes, absent on the rest. Epiproct with 1+1 setigerous knobs on lateral sides, and 2+2 paramedian ones dorsally near midway, tip truncate, lateral pre-apical papillae very distinct, tuberculiform (Fig. <xref ref-type="fig" rid="F7">7C</xref>). Hypoproct subtrapeziform, caudal margin very slightly concave, setigerous cones at caudal edge very small, widely separated. Axial line missing.</p><fig id="F8" position="float" orientation="portrait"><label>Figure 8.</label><caption><p><italic><tp:taxon-name><tp:taxon-name-part taxon-name-part-type="genus">Desmoxytes</tp:taxon-name-part> <tp:taxon-name-part taxon-name-part-type="species">nodulosa</tp:taxon-name-part></tp:taxon-name></italic> sp. n., ♂ paratype from Xia’ao Town, near Xia’ao Middle School, cave II. <bold>A</bold> Collum <bold>B</bold> matatergum 10, dorsal view <bold>C–E</bold> femora 5–7, lateral view <bold>F</bold> sternal processes between coxae 3, ventral view <bold>G</bold> sternal processes between coxae 4, front view. Scale bar: <bold>A–E</bold> = 1.0 mm; <bold>F–G</bold> = 0.5 mm.</p></caption><graphic xmlns:xlink="http://www.w3.org/1999/xlink" xlink:href="zookeys-448-009-g008.jpg" position="float" orientation="portrait" xlink:type="simple" id="oo_32823.jpg"/></fig><p>Sterna sparsely setose, cross-impressions visible (Fig. <xref ref-type="fig" rid="F7">7E</xref>). A rounded subcylindrical sternal process with two small pores between ♂ coxae 4 (Figs <xref ref-type="fig" rid="F7">7H</xref>, <xref ref-type="fig" rid="F8">8G</xref>); occasionally a paramedian pair of small, short, rounded tubercles between ♂ coxae 3 as well (Figs <xref ref-type="fig" rid="F7">7H</xref>, <xref ref-type="fig" rid="F8">8F</xref>). Legs 1 short, following ones growing increasingly longer and slenderer towards telson, ca 2.2–2.8 (♂) or 2.0–2.2 (♀) times longer than midbody height. ♂ femora 5–7 each with a very strong, rounded, mesal, densely pilose apophysis in distal 1/2 (Figs <xref ref-type="fig" rid="F7">7I</xref>, <xref ref-type="fig" rid="F8">8C–E</xref>).</p><p>Gonopods (Figs <xref ref-type="fig" rid="F7">7F</xref>, <xref ref-type="fig" rid="F9">9A, B</xref>) short. Coxite short, subcylindrical, poorly setose distodorsally, about 1/3 as long as telopodite. Prefemoral portion less than half as long as acropodite, densely setose. Femorite quite stout, slightly enlarged distad, with seminal groove running entirely on the mesal side, apically with a distinct sulcus demarcating a short, strongly condensed solenophore. Solenomere long, flagelliform, well separated at base from solenophore.</p><fig id="F9" position="float" orientation="portrait"><label>Figure 9.</label><caption><p><italic><tp:taxon-name><tp:taxon-name-part taxon-name-part-type="genus">Desmoxytes</tp:taxon-name-part> <tp:taxon-name-part taxon-name-part-type="species">nodulosa</tp:taxon-name-part></tp:taxon-name></italic> sp. n., ♂ paratype from Xia’ao Town, near Xia’ao Middle School, cave II. <bold>A, B</bold> right gonopod, lateral and mesal views, respectively. Scale bar: 0.5 mm.</p></caption><graphic xmlns:xlink="http://www.w3.org/1999/xlink" xlink:href="zookeys-448-009-g009.jpg" position="float" orientation="portrait" xlink:type="simple" id="oo_32824.jpg"/></fig></tp:treatment-sec><tp:treatment-sec sec-type="Remarks"><title>Remarks.</title><p>Although the coloration of this species is quite variable, based on several troglomorphic traits such as some individuals being completely unpigmented, and the antennae and legs clearly elongated, this species may well be a troglobite.</p></tp:treatment-sec></tp:taxon-treatment>
