# Supplementary material for: A review of the dragon millipede genus Desmoxytes Chamberlin, 1923 in China, with descriptions of four new species (Diplopoda, Polydesmida, Paradoxosomatidae)
Source: Zookeys. 2014 Oct 20;(448):9–26. doi: 10.3897/zookeys.448.8081 (PMC4233391; doi:10.3897/zookeys.448.8081)
Supplement: XML Treatment for Desmoxytes getuhensis [file zookeys.448.8081-treatment4.xml]

<!DOCTYPE tp:taxon-treatment
  PUBLIC "-//TaxonX//DTD Taxonomic Treatment Publishing DTD v0 20100105//EN" "tax-treatment-NSO.dtd">
<tp:taxon-treatment xmlns:tp="http://www.plazi.org/taxpub"><tp:treatment-meta><kwd-group><label>Taxon classification</label><kwd><named-content content-type="kingdom">Animalia</named-content></kwd><kwd><named-content content-type="order">Polydesmida</named-content></kwd><kwd><named-content content-type="family">Paradoxosomatidae</named-content></kwd></kwd-group><mixed-citation publication-type="journal"><person-group><name><surname>Liu</surname><given-names>Weixin</given-names></name><name><surname>Golovatch</surname><given-names>Sergei I.</given-names></name><name><surname>Tian</surname><given-names>Mingyi</given-names></name></person-group><article-title>A review of the dragon millipede genus <italic><tp:taxon-name><tp:taxon-name-part taxon-name-part-type="genus">Desmoxytes</tp:taxon-name-part></tp:taxon-name></italic> Chamberlin, 1923 in China, with descriptions of four new species (<tp:taxon-name><tp:taxon-name-part taxon-name-part-type="class">Diplopoda</tp:taxon-name-part></tp:taxon-name>, <tp:taxon-name><tp:taxon-name-part taxon-name-part-type="order">Polydesmida</tp:taxon-name-part></tp:taxon-name>, <tp:taxon-name><tp:taxon-name-part taxon-name-part-type="family">Paradoxosomatidae</tp:taxon-name-part></tp:taxon-name>)</article-title><source>Zookeys</source><day>20</day><month>10</month><year>2014</year><volume>2014</volume><issue>448</issue><fpage>9</fpage><lpage>26</lpage><pub-id pub-id-type="doi">10.3897/zookeys.448.8081</pub-id></mixed-citation></tp:treatment-meta><tp:nomenclature><tp:taxon-name>
                        <tp:taxon-name-part taxon-name-part-type="genus">Desmoxytes</tp:taxon-name-part>
                        <tp:taxon-name-part taxon-name-part-type="species">getuhensis</tp:taxon-name-part>
                        <object-id xmlns:xlink="http://www.w3.org/1999/xlink" content-type="zoobank" xlink:type="simple">http://zoobank.org/D8B16E5A-72FA-4054-9A35-F04EC4EB2FB1</object-id>
                    </tp:taxon-name><tp:taxon-status xmlns:xlink="http://www.w3.org/1999/xlink" xlink:type="simple">sp. n.</tp:taxon-status><xref ref-type="fig" rid="F10">Figs 10</xref><xref ref-type="fig" rid="F11">, 11</xref><xref ref-type="fig" rid="F12">, 12</xref><!--PageBreak--><!--PageBreak--><!--PageBreak--></tp:nomenclature><tp:treatment-sec sec-type="Holotype"><title>Holotype.</title><p>♂ (SCAU), China, Guizhou Prov., Anshun City, Ziyun County, Getuhe National Geopark, cave Suidao Dong, <named-content xmlns:xlink="http://www.w3.org/1999/xlink" content-type="dwc:verbatimCoordinates" xlink:type="simple">25°41.32'N, 106°18.26'E</named-content>, 950 m, 28.XII.2012, leg. Tian Mingyi, Liu Weixin, Sun Feifei &amp; Yin Haomin.</p></tp:treatment-sec><tp:treatment-sec sec-type="Paratypes"><title>Paratypes.</title><p>2 ♂, 5 ♀, 1 ♂ juv., 1 ♀ juv. (SCAU), 1 ♂, 1 ♀ (IZAS), 1 ♂, 1 ♀ (ZMUM), same locality and collectiong data as of the holotype. 1 ♂, 6 ♀ (SCAU), same locality, cave Taiyang Dong, <named-content xmlns:xlink="http://www.w3.org/1999/xlink" content-type="dwc:verbatimCoordinates" xlink:type="simple">25°41.55'N, 106°14.27'E</named-content>, 1056 m, 28.XII.2012, leg. Tian Mingyi, Liu Weixin, Sun Feifei &amp; Yin haomin.</p></tp:treatment-sec><tp:treatment-sec sec-type="Name"><title>Name.</title><p>To emphasize the location of the new species within the Getuhe National Geopark.</p><!--PageBreak--></tp:treatment-sec><tp:treatment-sec sec-type="Diagnosis"><title>Diagnosis.</title><p>Differs from congeners in the paraterga being long and spiniform throughout, and the antennae and legs very long, combined with setose tubercles between ♂ coxae 4, the humped ♂ femur 6, and the gonopods strongly condensed.</p></tp:treatment-sec><tp:treatment-sec sec-type="Description"><title>Description.</title><p>Length ca 23–27 (♂) or 25–28 mm (♀); width of pro- and metaterga together with paraterga 1.2–1.4 and 2.5–3.0 (♂) or 1.5–2.0 and 2.8–3.0 mm (♀), respectively. Holotype 26.0 mm long, 1.2 and 2.5 mm wide on midbody pro- and metaterga, respectively. Coloration of material rather uniformly light brownish to nearly pallid, anterior body part a little darker, some specimens pinkish (Fig. <xref ref-type="fig" rid="F10">10A–F</xref>). Antennomere 7 dark brown. Head broadest, densely setose, but more sparsely so on vertex, epicranial suture distinct (Fig. <xref ref-type="fig" rid="F10">10D</xref>). Antennae extremely long and slender, reaching back until segment 7 (♂) or 6 (♀) when stretched dorsally, antennomeres 5 and 6 each with a compact apicodorsal group of bacilliform sensilla.</p><fig id="F10" position="float" orientation="portrait"><label>Figure 10.</label><caption><p><italic><tp:taxon-name><tp:taxon-name-part taxon-name-part-type="genus">Desmoxytes</tp:taxon-name-part> <tp:taxon-name-part taxon-name-part-type="species">getuhensis</tp:taxon-name-part></tp:taxon-name></italic> sp. n., ♂ paratype from Getuhe National Geopark, cave Taiyang Dong. <bold>A, D</bold> anterior part of body, sublateral and dorsal views, respectively <bold>B, E</bold> midbody segments, lateral and dorsal views, respectively <bold>C, F</bold> posterior part of body, lateral and dorsal views, respectively <bold>G</bold> sternal process between coxae 4 <italic>in situ</italic>, ventral view <bold>H</bold> gonopods <italic>in situ</italic>, ventral view <bold>I</bold> femur 6, lateral view. Scale bars: <bold>A–F, I</bold> = 1.0 mm, <bold>G, H</bold> = 0.5 mm.</p></caption><graphic xmlns:xlink="http://www.w3.org/1999/xlink" xlink:href="zookeys-448-009-g010.jpg" position="float" orientation="portrait" xlink:type="simple" id="oo_32825.jpg"/></fig><p>Tegument rather shining and smooth, prozonae delicately microalveolate, metaterga and surface below paraterga finely shagreened to microgranulate (Fig. <xref ref-type="fig" rid="F10">10A–F</xref>). Collum with 5+5 evident spines arranged in a row at front margin, behind it with about 3(2)+3(2) and 2(3)+2(3) smaller spinules in an irregular transverse row; para<!--PageBreak--><!--PageBreak-->terga stout and spiniform, directed dorsolaterad, with a small denticle frontally (Figs <xref ref-type="fig" rid="F10">10A, D</xref>, <xref ref-type="fig" rid="F11">11A</xref>). Metaterga 2–4 each with 3+3 and 3+3, similar, but smaller spinules arranged in two transverse rows; sculpture on following metaterga gradually disappearing. Metatergum 19 with 3+3 and 3+3 setae in two rows. Paraterga (Fig. <xref ref-type="fig" rid="F10">10A–F</xref>) extremely long, straight, spiniform, about as high as body height in ♂, a little shorter in ♀; mainly directed more dorsad than laterad and ending up clearly above dorsum on collum and in segments 2–18; only paraterga 19 subhorizontal, about level to dorsum, directed clearly caudad and reaching behind until about midlength along telson (Fig. <xref ref-type="fig" rid="F10">10F</xref>). Paraterga 2–4 each with two evident indentations frontally (Fig. <xref ref-type="fig" rid="F10">10A, D</xref>). Pore formula normal; ozopores inconspicuous, located just at base on lateral side of poriferous paraterga. Transverse sulcus usually very vague, but traceable in segments 5–18 (Fig. <xref ref-type="fig" rid="F10">10E–F</xref>). Pleurosternal carinae evident only on segments 2 and 3 in both sexes (Fig. <xref ref-type="fig" rid="F10">10A</xref>), absent on the rest. Epiproct (Fig. <xref ref-type="fig" rid="F10">10F</xref>) rather simple, lateral pre-apical papillae very distinct, finger-shaped. Hypoproct subtrapeziform, caudal margin emarginate, setigerous cones at caudal edge very large, widely separated. Axial line present.</p><fig id="F11" position="float" orientation="portrait"><label>Figure 11.</label><caption><p><italic><tp:taxon-name><tp:taxon-name-part taxon-name-part-type="genus">Desmoxytes</tp:taxon-name-part> <tp:taxon-name-part taxon-name-part-type="species">getuhensis</tp:taxon-name-part></tp:taxon-name></italic> sp. n., ♂ paratype from Getuhe National Geopark, cave Taiyang Dong. <bold>A</bold> Collum <bold>B</bold> sternal process between coxae 4, ventral view <bold>C</bold> femur 6, lateral view. Scale bar: <bold>A, C</bold> = 1.0 mm; <bold>B</bold> = 0.5 mm.</p></caption><graphic xmlns:xlink="http://www.w3.org/1999/xlink" xlink:href="zookeys-448-009-g011.jpg" position="float" orientation="portrait" xlink:type="simple" id="oo_32826.jpg"/></fig><p>Sterna quite spasely setose, cross-impressions weak (Fig. <xref ref-type="fig" rid="F10">10G–H</xref>). A paramedian pair of short, rounded, setose tubercles between ♂ coxae 4 (Figs <xref ref-type="fig" rid="F10">10G</xref>, <xref ref-type="fig" rid="F11">11B</xref>). Legs (Fig. <xref ref-type="fig" rid="F10">10C</xref>) extremely long and slender, ca 3.0–4.0 times longer than midbody height. ♂ femur 6 strongly inflated ventrally in distal 1/5 (Figs <xref ref-type="fig" rid="F10">10I</xref>, <xref ref-type="fig" rid="F11">11C</xref>).</p><p>Gonopods (Figs <xref ref-type="fig" rid="F10">10H</xref>, <xref ref-type="fig" rid="F12">12A–C</xref>) simple. Coxite rather short, subcylindrical, poorly setose distodorsally, about 1/3 as long as telopodite. Prefemoral portion about half as long as acropodite, densely setose. Femorite rather slender, elongate, slightly curved, with seminal groove running entirely on the mesal side. Postfemoral part strongly condensed; solenomere short, flagelliform, evidently separated at base from solenophore.</p><fig id="F12" position="float" orientation="portrait"><label>Figure 12.</label><caption><p><italic><tp:taxon-name><tp:taxon-name-part taxon-name-part-type="genus">Desmoxytes</tp:taxon-name-part> <tp:taxon-name-part taxon-name-part-type="species">getuhensis</tp:taxon-name-part></tp:taxon-name></italic> sp. n., ♂ paratype from Getuhe National Geopark, cave Taiyang Dong. <bold>A–C</bold> right gonopod telopodite, lateral, dorsal and mesal views, respectively. Scale bar: 0.5 mm.</p></caption><graphic xmlns:xlink="http://www.w3.org/1999/xlink" xlink:href="zookeys-448-009-g012.jpg" position="float" orientation="portrait" xlink:type="simple" id="oo_32827.jpg"/></fig></tp:treatment-sec><tp:treatment-sec sec-type="Remarks"><title>Remarks.</title><p>Based on several troglomorphic traits such as some individuals being nearly unpigmented, and the antennae and legs very strongly enlongated, this species seems to be a troglobite.</p></tp:treatment-sec></tp:taxon-treatment>
